# Supplementary material for: Therapeutic Effects of the Pilates Method in Patients with Multiple Sclerosis: A Systematic Review
Source: J Clin Med. 2022 Jan 28;11(3):683. doi: 10.3390/jcm11030683 (PMC8836864; doi:10.3390/jcm11030683)
Supplement: Supplementary file 1 [file jcm-11-00683-s001.zip]

Archive with 1 entries (1 files):
- jcm-1515151-supplementary.pdf
